# Supplementary material for: Mitochondrial ROS Accumulation Contributes to Maternal Hypertension and Impaired Remodeling of Spiral Artery but Not IUGR in a Rat PE Model Caused by Maternal Glucocorticoid Exposure
Source: Antioxidants (Basel). 2023 Apr 24;12(5):987. doi: 10.3390/antiox12050987 (PMC10215507; doi:10.3390/antiox12050987)
Supplement: Supplementary file 1 [file antioxidants-12-00987-s001.zip]

Archive with 1 entries (1 files):
- antioxidants-2202442-supplementary.pdf
